# Supplementary material for: Soft Clustering for Enhancing the Diagnosis of Chronic Diseases over Machine Learning Algorithms
Source: J Healthc Eng. 2020 Mar 9;2020:4984967. doi: 10.1155/2020/4984967 (PMC7085388; doi:10.1155/2020/4984967)
Supplement: Supplementary Materials — The chronic disease datasets have been collected from different resources as follows: 1. Diabetics disease dataset: the diabetes data collected from the machine learning repository contained nine attributes, eight features, and one class. This dataset has been gathered from an automatic electronic recording device and paper records. 2. Breast cancer disease dataset: the cancer data collected from the Kaggle contained nine attributes, 30 features, and 1 class. These features are obtained from digitized images of breast cancer [38]. 3. Kidney disease dataset: the collected kidney data from the Kaggle contained 26 attributes, 24 features, and 1 class [38]. [file 4984967.f1.zip]

Archive with 3 entries (3 files):
- 4984967.f1/CANCER.csv
- 4984967.f1/diabetes.csv
- 4984967.f1/kiney.csv
