# Supplementary material for: Soft Clustering for Enhancing the Diagnosis of Chronic Diseases over Machine Learning Algorithms
Source: J Healthc Eng. 2020 Mar 9;2020:4984967. doi: 10.1155/2020/4984967 (PMC7085388; doi:10.1155/2020/4984967)
Supplement: Supplementary Materials — The chronic disease datasets have been collected from different resources as follows: 1. Diabetics disease dataset: the diabetes data collected from the machine learning repository contained nine attributes, eight features, and one class. This dataset has been gathered from an automatic electronic recording device and paper records. 2. Breast cancer disease dataset: the cancer data collected from the Kaggle contained nine attributes, 30 features, and 1 class. These features are obtained from digitized images of breast cancer [38]. 3. Kidney disease dataset: the collected kidney data from the Kaggle contained 26 attributes, 24 features, and 1 class [38]. [file 4984967.f1.zip › 4984967.f1/diabetes.csv]

6	148	72	35	0	33.6	0.627	50	1
1	85	66	29	0	26.6	0.351	31	0
8	183	64	0	0	23.3	0.672	32	1
1	89	66	23	94	28.1	0.167	21	0
0	137	40	35	168	43.1	2.288	33	1
5	116	74	0	0	25.6	0.201	30	0
3	78	50	32	88	31.0	0.248	26	1
10	115	0	0	0	35.3	0.134	29	0
2	197	70	45	543	30.5	0.158	53	1
8	125	96	0	0	0.0	0.232	54	1
4	110	92	0	0	37.6	0.191	30	0
10	168	74	0	0	38.0	0.537	34	1
10	139	80	0	0	27.1	1.441	57	0
1	189	60	23	846	30.1	0.398	59	1
5	166	72	19	175	25.8	0.587	51	1
7	100	0	0	0	30.0	0.484	32	1
0	118	84	47	230	45.8	0.551	31	1
7	107	74	0	0	29.6	0.254	31	1
1	103	30	38	83	43.3	0.183	33	0
1	115	70	30	96	34.6	0.529	32	1
3	126	88	41	235	39.3	0.704	27	0
8	99	84	0	0	35.4	0.388	50	0
7	196	90	0	0	39.8	0.451	41	1
9	119	80	35	0	29.0	0.263	29	1
11	143	94	33	146	36.6	0.254	51	1
10	125	70	26	115	31.1	0.205	41	1
7	147	76	0	0	39.4	0.257	43	1
1	97	66	15	140	23.2	0.487	22	0
13	145	82	19	110	22.2	0.245	57	0
5	117	92	0	0	34.1	0.337	38	0
5	109	75	26	0	36.0	0.546	60	0
3	158	76	36	245	31.6	0.851	28	1
3	88	58	11	54	24.8	0.267	22	0
6	92	92	0	0	19.9	0.188	28	0
10	122	78	31	0	27.6	0.512	45	0
4	103	60	33	192	24.0	0.966	33	0
11	138	76	0	0	33.2	0.420	35	0
9	102	76	37	0	32.9	0.665	46	1
2	90	68	42	0	38.2	0.503	27	1
4	111	72	47	207	37.1	1.390	56	1
3	180	64	25	70	34.0	0.271	26	0
7	133	84	0	0	40.2	0.696	37	0
7	106	92	18	0	22.7	0.235	48	0
9	171	110	24	240	45.4	0.721	54	1
7	159	64	0	0	27.4	0.294	40	0
0	180	66	39	0	42.0	1.893	25	1
1	146	56	0	0	29.7	0.564	29	0
2	71	70	27	0	28.0	0.586	22	0
7	103	66	32	0	39.1	0.344	31	1
7	105	0	0	0	0.0	0.305	24	0
1	103	80	11	82	19.4	0.491	22	0
1	101	50	15	36	24.2	0.526	26	0
5	88	66	21	23	24.4	0.342	30	0
8	176	90	34	300	33.7	0.467	58	1
7	150	66	42	342	34.7	0.718	42	0
1	73	50	10	0	23.0	0.248	21	0
7	187	68	39	304	37.7	0.254	41	1
0	100	88	60	110	46.8	0.962	31	0
0	146	82	0	0	40.5	1.781	44	0
0	105	64	41	142	41.5	0.173	22	0
2	84	0	0	0	0.0	0.304	21	0
8	133	72	0	0	32.9	0.270	39	1
5	44	62	0	0	25.0	0.587	36	0
2	141	58	34	128	25.4	0.699	24	0
7	114	66	0	0	32.8	0.258	42	1
5	99	74	27	0	29.0	0.203	32	0
0	109	88	30	0	32.5	0.855	38	1
2	109	92	0	0	42.7	0.845	54	0
1	95	66	13	38	19.6	0.334	25	0
4	146	85	27	100	28.9	0.189	27	0
2	100	66	20	90	32.9	0.867	28	1
5	139	64	35	140	28.6	0.411	26	0
13	126	90	0	0	43.4	0.583	42	1
4	129	86	20	270	35.1	0.231	23	0
1	79	75	30	0	32.0	0.396	22	0
1	0	48	20	0	24.7	0.140	22	0
7	62	78	0	0	32.6	0.391	41	0
5	95	72	33	0	37.7	0.370	27	0
0	131	0	0	0	43.2	0.270	26	1
2	112	66	22	0	25.0	0.307	24	0
3	113	44	13	0	22.4	0.140	22	0
2	74	0	0	0	0.0	0.102	22	0
7	83	78	26	71	29.3	0.767	36	0
0	101	65	28	0	24.6	0.237	22	0
5	137	108	0	0	48.8	0.227	37	1
2	110	74	29	125	32.4	0.698	27	0
13	106	72	54	0	36.6	0.178	45	0
2	100	68	25	71	38.5	0.324	26	0
15	136	70	32	110	37.1	0.153	43	1
1	107	68	19	0	26.5	0.165	24	0
1	80	55	0	0	19.1	0.258	21	0
4	123	80	15	176	32.0	0.443	34	0
7	81	78	40	48	46.7	0.261	42	0
4	134	72	0	0	23.8	0.277	60	1
2	142	82	18	64	24.7	0.761	21	0
6	144	72	27	228	33.9	0.255	40	0
2	92	62	28	0	31.6	0.130	24	0
1	71	48	18	76	20.4	0.323	22	0
6	93	50	30	64	28.7	0.356	23	0
1	122	90	51	220	49.7	0.325	31	1
1	163	72	0	0	39.0	1.222	33	1
1	151	60	0	0	26.1	0.179	22	0
0	125	96	0	0	22.5	0.262	21	0
1	81	72	18	40	26.6	0.283	24	0
2	85	65	0	0	39.6	0.930	27	0
1	126	56	29	152	28.7	0.801	21	0
1	96	122	0	0	22.4	0.207	27	0
4	144	58	28	140	29.5	0.287	37	0
3	83	58	31	18	34.3	0.336	25	0
0	95	85	25	36	37.4	0.247	24	1
3	171	72	33	135	33.3	0.199	24	1
8	155	62	26	495	34.0	0.543	46	1
1	89	76	34	37	31.2	0.192	23	0
4	76	62	0	0	34.0	0.391	25	0
7	160	54	32	175	30.5	0.588	39	1
4	146	92	0	0	31.2	0.539	61	1
5	124	74	0	0	34.0	0.220	38	1
5	78	48	0	0	33.7	0.654	25	0
4	97	60	23	0	28.2	0.443	22	0
4	99	76	15	51	23.2	0.223	21	0
0	162	76	56	100	53.2	0.759	25	1
6	111	64	39	0	34.2	0.260	24	0
2	107	74	30	100	33.6	0.404	23	0
5	132	80	0	0	26.8	0.186	69	0
0	113	76	0	0	33.3	0.278	23	1
1	88	30	42	99	55.0	0.496	26	1
3	120	70	30	135	42.9	0.452	30	0
1	118	58	36	94	33.3	0.261	23	0
1	117	88	24	145	34.5	0.403	40	1
0	105	84	0	0	27.9	0.741	62	1
4	173	70	14	168	29.7	0.361	33	1
9	122	56	0	0	33.3	1.114	33	1
3	170	64	37	225	34.5	0.356	30	1
8	84	74	31	0	38.3	0.457	39	0
2	96	68	13	49	21.1	0.647	26	0
2	125	60	20	140	33.8	0.088	31	0
0	100	70	26	50	30.8	0.597	21	0
0	93	60	25	92	28.7	0.532	22	0
0	129	80	0	0	31.2	0.703	29	0
5	105	72	29	325	36.9	0.159	28	0
3	128	78	0	0	21.1	0.268	55	0
5	106	82	30	0	39.5	0.286	38	0
2	108	52	26	63	32.5	0.318	22	0
10	108	66	0	0	32.4	0.272	42	1
4	154	62	31	284	32.8	0.237	23	0
0	102	75	23	0	0.0	0.572	21	0
9	57	80	37	0	32.8	0.096	41	0
2	106	64	35	119	30.5	1.400	34	0
5	147	78	0	0	33.7	0.218	65	0
2	90	70	17	0	27.3	0.085	22	0
1	136	74	50	204	37.4	0.399	24	0
4	114	65	0	0	21.9	0.432	37	0
9	156	86	28	155	34.3	1.189	42	1
1	153	82	42	485	40.6	0.687	23	0
8	188	78	0	0	47.9	0.137	43	1
7	152	88	44	0	50.0	0.337	36	1
2	99	52	15	94	24.6	0.637	21	0
1	109	56	21	135	25.2	0.833	23	0
2	88	74	19	53	29.0	0.229	22	0
17	163	72	41	114	40.9	0.817	47	1
4	151	90	38	0	29.7	0.294	36	0
7	102	74	40	105	37.2	0.204	45	0
0	114	80	34	285	44.2	0.167	27	0
2	100	64	23	0	29.7	0.368	21	0
0	131	88	0	0	31.6	0.743	32	1
6	104	74	18	156	29.9	0.722	41	1
3	148	66	25	0	32.5	0.256	22	0
4	120	68	0	0	29.6	0.709	34	0
4	110	66	0	0	31.9	0.471	29	0
3	111	90	12	78	28.4	0.495	29	0
6	102	82	0	0	30.8	0.180	36	1
6	134	70	23	130	35.4	0.542	29	1
2	87	0	23	0	28.9	0.773	25	0
1	79	60	42	48	43.5	0.678	23	0
2	75	64	24	55	29.7	0.370	33	0
8	179	72	42	130	32.7	0.719	36	1
6	85	78	0	0	31.2	0.382	42	0
0	129	110	46	130	67.1	0.319	26	1
5	143	78	0	0	45.0	0.190	47	0
5	130	82	0	0	39.1	0.956	37	1
6	87	80	0	0	23.2	0.084	32	0
0	119	64	18	92	34.9	0.725	23	0
1	0	74	20	23	27.7	0.299	21	0
5	73	60	0	0	26.8	0.268	27	0
4	141	74	0	0	27.6	0.244	40	0
7	194	68	28	0	35.9	0.745	41	1
8	181	68	36	495	30.1	0.615	60	1
1	128	98	41	58	32.0	1.321	33	1
8	109	76	39	114	27.9	0.640	31	1
5	139	80	35	160	31.6	0.361	25	1
3	111	62	0	0	22.6	0.142	21	0
9	123	70	44	94	33.1	0.374	40	0
7	159	66	0	0	30.4	0.383	36	1
11	135	0	0	0	52.3	0.578	40	1
8	85	55	20	0	24.4	0.136	42	0
5	158	84	41	210	39.4	0.395	29	1
1	105	58	0	0	24.3	0.187	21	0
3	107	62	13	48	22.9	0.678	23	1
4	109	64	44	99	34.8	0.905	26	1
4	148	60	27	318	30.9	0.150	29	1
0	113	80	16	0	31.0	0.874	21	0
1	138	82	0	0	40.1	0.236	28	0
0	108	68	20	0	27.3	0.787	32	0
2	99	70	16	44	20.4	0.235	27	0
6	103	72	32	190	37.7	0.324	55	0
5	111	72	28	0	23.9	0.407	27	0
8	196	76	29	280	37.5	0.605	57	1
5	162	104	0	0	37.7	0.151	52	1
1	96	64	27	87	33.2	0.289	21	0
7	184	84	33	0	35.5	0.355	41	1
2	81	60	22	0	27.7	0.290	25	0
0	147	85	54	0	42.8	0.375	24	0
7	179	95	31	0	34.2	0.164	60	0
0	140	65	26	130	42.6	0.431	24	1
9	112	82	32	175	34.2	0.260	36	1
12	151	70	40	271	41.8	0.742	38	1
5	109	62	41	129	35.8	0.514	25	1
6	125	68	30	120	30.0	0.464	32	0
5	85	74	22	0	29.0	1.224	32	1
5	112	66	0	0	37.8	0.261	41	1
0	177	60	29	478	34.6	1.072	21	1
2	158	90	0	0	31.6	0.805	66	1
7	119	0	0	0	25.2	0.209	37	0
7	142	60	33	190	28.8	0.687	61	0
1	100	66	15	56	23.6	0.666	26	0
1	87	78	27	32	34.6	0.101	22	0
0	101	76	0	0	35.7	0.198	26	0
3	162	52	38	0	37.2	0.652	24	1
4	197	70	39	744	36.7	2.329	31	0
0	117	80	31	53	45.2	0.089	24	0
4	142	86	0	0	44.0	0.645	22	1
6	134	80	37	370	46.2	0.238	46	1
1	79	80	25	37	25.4	0.583	22	0
4	122	68	0	0	35.0	0.394	29	0
3	74	68	28	45	29.7	0.293	23	0
4	171	72	0	0	43.6	0.479	26	1
7	181	84	21	192	35.9	0.586	51	1
0	179	90	27	0	44.1	0.686	23	1
9	164	84	21	0	30.8	0.831	32	1
0	104	76	0	0	18.4	0.582	27	0
1	91	64	24	0	29.2	0.192	21	0
4	91	70	32	88	33.1	0.446	22	0
3	139	54	0	0	25.6	0.402	22	1
6	119	50	22	176	27.1	1.318	33	1
2	146	76	35	194	38.2	0.329	29	0
9	184	85	15	0	30.0	1.213	49	1
10	122	68	0	0	31.2	0.258	41	0
0	165	90	33	680	52.3	0.427	23	0
9	124	70	33	402	35.4	0.282	34	0
1	111	86	19	0	30.1	0.143	23	0
9	106	52	0	0	31.2	0.380	42	0
2	129	84	0	0	28.0	0.284	27	0
2	90	80	14	55	24.4	0.249	24	0
0	86	68	32	0	35.8	0.238	25	0
12	92	62	7	258	27.6	0.926	44	1
1	113	64	35	0	33.6	0.543	21	1
3	111	56	39	0	30.1	0.557	30	0
2	114	68	22	0	28.7	0.092	25	0
1	193	50	16	375	25.9	0.655	24	0
11	155	76	28	150	33.3	1.353	51	1
3	191	68	15	130	30.9	0.299	34	0
3	141	0	0	0	30.0	0.761	27	1
4	95	70	32	0	32.1	0.612	24	0
3	142	80	15	0	32.4	0.200	63	0
4	123	62	0	0	32.0	0.226	35	1
5	96	74	18	67	33.6	0.997	43	0
0	138	0	0	0	36.3	0.933	25	1
2	128	64	42	0	40.0	1.101	24	0
0	102	52	0	0	25.1	0.078	21	0
2	146	0	0	0	27.5	0.240	28	1
10	101	86	37	0	45.6	1.136	38	1
2	108	62	32	56	25.2	0.128	21	0
3	122	78	0	0	23.0	0.254	40	0
1	71	78	50	45	33.2	0.422	21	0
13	106	70	0	0	34.2	0.251	52	0
2	100	70	52	57	40.5	0.677	25	0
7	106	60	24	0	26.5	0.296	29	1
0	104	64	23	116	27.8	0.454	23	0
5	114	74	0	0	24.9	0.744	57	0
2	108	62	10	278	25.3	0.881	22	0
0	146	70	0	0	37.9	0.334	28	1
10	129	76	28	122	35.9	0.280	39	0
7	133	88	15	155	32.4	0.262	37	0
7	161	86	0	0	30.4	0.165	47	1
2	108	80	0	0	27.0	0.259	52	1
7	136	74	26	135	26.0	0.647	51	0
5	155	84	44	545	38.7	0.619	34	0
1	119	86	39	220	45.6	0.808	29	1
4	96	56	17	49	20.8	0.340	26	0
5	108	72	43	75	36.1	0.263	33	0
0	78	88	29	40	36.9	0.434	21	0
0	107	62	30	74	36.6	0.757	25	1
2	128	78	37	182	43.3	1.224	31	1
1	128	48	45	194	40.5	0.613	24	1
0	161	50	0	0	21.9	0.254	65	0
6	151	62	31	120	35.5	0.692	28	0
2	146	70	38	360	28.0	0.337	29	1
0	126	84	29	215	30.7	0.520	24	0
14	100	78	25	184	36.6	0.412	46	1
8	112	72	0	0	23.6	0.840	58	0
0	167	0	0	0	32.3	0.839	30	1
2	144	58	33	135	31.6	0.422	25	1
5	77	82	41	42	35.8	0.156	35	0
5	115	98	0	0	52.9	0.209	28	1
3	150	76	0	0	21.0	0.207	37	0
2	120	76	37	105	39.7	0.215	29	0
10	161	68	23	132	25.5	0.326	47	1
0	137	68	14	148	24.8	0.143	21	0
0	128	68	19	180	30.5	1.391	25	1
2	124	68	28	205	32.9	0.875	30	1
6	80	66	30	0	26.2	0.313	41	0
0	106	70	37	148	39.4	0.605	22	0
2	155	74	17	96	26.6	0.433	27	1
3	113	50	10	85	29.5	0.626	25	0
7	109	80	31	0	35.9	1.127	43	1
2	112	68	22	94	34.1	0.315	26	0
3	99	80	11	64	19.3	0.284	30	0
3	182	74	0	0	30.5	0.345	29	1
3	115	66	39	140	38.1	0.150	28	0
6	194	78	0	0	23.5	0.129	59	1
4	129	60	12	231	27.5	0.527	31	0
3	112	74	30	0	31.6	0.197	25	1
0	124	70	20	0	27.4	0.254	36	1
13	152	90	33	29	26.8	0.731	43	1
2	112	75	32	0	35.7	0.148	21	0
1	157	72	21	168	25.6	0.123	24	0
1	122	64	32	156	35.1	0.692	30	1
10	179	70	0	0	35.1	0.200	37	0
2	102	86	36	120	45.5	0.127	23	1
6	105	70	32	68	30.8	0.122	37	0
8	118	72	19	0	23.1	1.476	46	0
2	87	58	16	52	32.7	0.166	25	0
1	180	0	0	0	43.3	0.282	41	1
12	106	80	0	0	23.6	0.137	44	0
1	95	60	18	58	23.9	0.260	22	0
0	165	76	43	255	47.9	0.259	26	0
0	117	0	0	0	33.8	0.932	44	0
5	115	76	0	0	31.2	0.343	44	1
9	152	78	34	171	34.2	0.893	33	1
7	178	84	0	0	39.9	0.331	41	1
1	130	70	13	105	25.9	0.472	22	0
1	95	74	21	73	25.9	0.673	36	0
1	0	68	35	0	32.0	0.389	22	0
5	122	86	0	0	34.7	0.290	33	0
8	95	72	0	0	36.8	0.485	57	0
8	126	88	36	108	38.5	0.349	49	0
1	139	46	19	83	28.7	0.654	22	0
3	116	0	0	0	23.5	0.187	23	0
3	99	62	19	74	21.8	0.279	26	0
5	0	80	32	0	41.0	0.346	37	1
4	92	80	0	0	42.2	0.237	29	0
4	137	84	0	0	31.2	0.252	30	0
3	61	82	28	0	34.4	0.243	46	0
1	90	62	12	43	27.2	0.580	24	0
3	90	78	0	0	42.7	0.559	21	0
9	165	88	0	0	30.4	0.302	49	1
1	125	50	40	167	33.3	0.962	28	1
13	129	0	30	0	39.9	0.569	44	1
12	88	74	40	54	35.3	0.378	48	0
1	196	76	36	249	36.5	0.875	29	1
5	189	64	33	325	31.2	0.583	29	1
5	158	70	0	0	29.8	0.207	63	0
5	103	108	37	0	39.2	0.305	65	0
4	146	78	0	0	38.5	0.520	67	1
4	147	74	25	293	34.9	0.385	30	0
5	99	54	28	83	34.0	0.499	30	0
6	124	72	0	0	27.6	0.368	29	1
0	101	64	17	0	21.0	0.252	21	0
3	81	86	16	66	27.5	0.306	22	0
1	133	102	28	140	32.8	0.234	45	1
3	173	82	48	465	38.4	2.137	25	1
0	118	64	23	89	0.0	1.731	21	0
0	84	64	22	66	35.8	0.545	21	0
2	105	58	40	94	34.9	0.225	25	0
2	122	52	43	158	36.2	0.816	28	0
12	140	82	43	325	39.2	0.528	58	1
0	98	82	15	84	25.2	0.299	22	0
1	87	60	37	75	37.2	0.509	22	0
4	156	75	0	0	48.3	0.238	32	1
0	93	100	39	72	43.4	1.021	35	0
1	107	72	30	82	30.8	0.821	24	0
0	105	68	22	0	20.0	0.236	22	0
1	109	60	8	182	25.4	0.947	21	0
1	90	62	18	59	25.1	1.268	25	0
1	125	70	24	110	24.3	0.221	25	0
1	119	54	13	50	22.3	0.205	24	0
5	116	74	29	0	32.3	0.660	35	1
8	105	100	36	0	43.3	0.239	45	1
5	144	82	26	285	32.0	0.452	58	1
3	100	68	23	81	31.6	0.949	28	0
1	100	66	29	196	32.0	0.444	42	0
5	166	76	0	0	45.7	0.340	27	1
1	131	64	14	415	23.7	0.389	21	0
4	116	72	12	87	22.1	0.463	37	0
4	158	78	0	0	32.9	0.803	31	1
2	127	58	24	275	27.7	1.600	25	0
3	96	56	34	115	24.7	0.944	39	0
0	131	66	40	0	34.3	0.196	22	1
3	82	70	0	0	21.1	0.389	25	0
3	193	70	31	0	34.9	0.241	25	1
4	95	64	0	0	32.0	0.161	31	1
6	137	61	0	0	24.2	0.151	55	0
5	136	84	41	88	35.0	0.286	35	1
9	72	78	25	0	31.6	0.280	38	0
5	168	64	0	0	32.9	0.135	41	1
2	123	48	32	165	42.1	0.520	26	0
4	115	72	0	0	28.9	0.376	46	1
0	101	62	0	0	21.9	0.336	25	0
8	197	74	0	0	25.9	1.191	39	1
1	172	68	49	579	42.4	0.702	28	1
6	102	90	39	0	35.7	0.674	28	0
1	112	72	30	176	34.4	0.528	25	0
1	143	84	23	310	42.4	1.076	22	0
1	143	74	22	61	26.2	0.256	21	0
0	138	60	35	167	34.6	0.534	21	1
3	173	84	33	474	35.7	0.258	22	1
1	97	68	21	0	27.2	1.095	22	0
4	144	82	32	0	38.5	0.554	37	1
1	83	68	0	0	18.2	0.624	27	0
3	129	64	29	115	26.4	0.219	28	1
1	119	88	41	170	45.3	0.507	26	0
2	94	68	18	76	26.0	0.561	21	0
0	102	64	46	78	40.6	0.496	21	0
2	115	64	22	0	30.8	0.421	21	0
8	151	78	32	210	42.9	0.516	36	1
4	184	78	39	277	37.0	0.264	31	1
0	94	0	0	0	0.0	0.256	25	0
1	181	64	30	180	34.1	0.328	38	1
0	135	94	46	145	40.6	0.284	26	0
1	95	82	25	180	35.0	0.233	43	1
2	99	0	0	0	22.2	0.108	23	0
3	89	74	16	85	30.4	0.551	38	0
1	80	74	11	60	30.0	0.527	22	0
2	139	75	0	0	25.6	0.167	29	0
1	90	68	8	0	24.5	1.138	36	0
0	141	0	0	0	42.4	0.205	29	1
12	140	85	33	0	37.4	0.244	41	0
5	147	75	0	0	29.9	0.434	28	0
1	97	70	15	0	18.2	0.147	21	0
6	107	88	0	0	36.8	0.727	31	0
0	189	104	25	0	34.3	0.435	41	1
2	83	66	23	50	32.2	0.497	22	0
4	117	64	27	120	33.2	0.230	24	0
8	108	70	0	0	30.5	0.955	33	1
4	117	62	12	0	29.7	0.380	30	1
0	180	78	63	14	59.4	2.420	25	1
1	100	72	12	70	25.3	0.658	28	0
0	95	80	45	92	36.5	0.330	26	0
0	104	64	37	64	33.6	0.510	22	1
0	120	74	18	63	30.5	0.285	26	0
1	82	64	13	95	21.2	0.415	23	0
2	134	70	0	0	28.9	0.542	23	1
0	91	68	32	210	39.9	0.381	25	0
2	119	0	0	0	19.6	0.832	72	0
2	100	54	28	105	37.8	0.498	24	0
14	175	62	30	0	33.6	0.212	38	1
1	135	54	0	0	26.7	0.687	62	0
5	86	68	28	71	30.2	0.364	24	0
10	148	84	48	237	37.6	1.001	51	1
9	134	74	33	60	25.9	0.460	81	0
9	120	72	22	56	20.8	0.733	48	0
1	71	62	0	0	21.8	0.416	26	0
8	74	70	40	49	35.3	0.705	39	0
5	88	78	30	0	27.6	0.258	37	0
10	115	98	0	0	24.0	1.022	34	0
0	124	56	13	105	21.8	0.452	21	0
0	74	52	10	36	27.8	0.269	22	0
0	97	64	36	100	36.8	0.600	25	0
8	120	0	0	0	30.0	0.183	38	1
6	154	78	41	140	46.1	0.571	27	0
1	144	82	40	0	41.3	0.607	28	0
0	137	70	38	0	33.2	0.170	22	0
0	119	66	27	0	38.8	0.259	22	0
7	136	90	0	0	29.9	0.210	50	0
4	114	64	0	0	28.9	0.126	24	0
0	137	84	27	0	27.3	0.231	59	0
2	105	80	45	191	33.7	0.711	29	1
7	114	76	17	110	23.8	0.466	31	0
8	126	74	38	75	25.9	0.162	39	0
4	132	86	31	0	28.0	0.419	63	0
3	158	70	30	328	35.5	0.344	35	1
0	123	88	37	0	35.2	0.197	29	0
4	85	58	22	49	27.8	0.306	28	0
0	84	82	31	125	38.2	0.233	23	0
0	145	0	0	0	44.2	0.630	31	1
0	135	68	42	250	42.3	0.365	24	1
1	139	62	41	480	40.7	0.536	21	0
0	173	78	32	265	46.5	1.159	58	0
4	99	72	17	0	25.6	0.294	28	0
8	194	80	0	0	26.1	0.551	67	0
2	83	65	28	66	36.8	0.629	24	0
2	89	90	30	0	33.5	0.292	42	0
4	99	68	38	0	32.8	0.145	33	0
4	125	70	18	122	28.9	1.144	45	1
3	80	0	0	0	0.0	0.174	22	0
6	166	74	0	0	26.6	0.304	66	0
5	110	68	0	0	26.0	0.292	30	0
2	81	72	15	76	30.1	0.547	25	0
7	195	70	33	145	25.1	0.163	55	1
6	154	74	32	193	29.3	0.839	39	0
2	117	90	19	71	25.2	0.313	21	0
3	84	72	32	0	37.2	0.267	28	0
6	0	68	41	0	39.0	0.727	41	1
7	94	64	25	79	33.3	0.738	41	0
3	96	78	39	0	37.3	0.238	40	0
10	75	82	0	0	33.3	0.263	38	0
0	180	90	26	90	36.5	0.314	35	1
1	130	60	23	170	28.6	0.692	21	0
2	84	50	23	76	30.4	0.968	21	0
8	120	78	0	0	25.0	0.409	64	0
12	84	72	31	0	29.7	0.297	46	1
0	139	62	17	210	22.1	0.207	21	0
9	91	68	0	0	24.2	0.200	58	0
2	91	62	0	0	27.3	0.525	22	0
3	99	54	19	86	25.6	0.154	24	0
3	163	70	18	105	31.6	0.268	28	1
9	145	88	34	165	30.3	0.771	53	1
7	125	86	0	0	37.6	0.304	51	0
13	76	60	0	0	32.8	0.180	41	0
6	129	90	7	326	19.6	0.582	60	0
2	68	70	32	66	25.0	0.187	25	0
3	124	80	33	130	33.2	0.305	26	0
6	114	0	0	0	0.0	0.189	26	0
9	130	70	0	0	34.2	0.652	45	1
3	125	58	0	0	31.6	0.151	24	0
3	87	60	18	0	21.8	0.444	21	0
1	97	64	19	82	18.2	0.299	21	0
3	116	74	15	105	26.3	0.107	24	0
0	117	66	31	188	30.8	0.493	22	0
0	111	65	0	0	24.6	0.660	31	0
2	122	60	18	106	29.8	0.717	22	0
0	107	76	0	0	45.3	0.686	24	0
1	86	66	52	65	41.3	0.917	29	0
6	91	0	0	0	29.8	0.501	31	0
1	77	56	30	56	33.3	1.251	24	0
4	132	0	0	0	32.9	0.302	23	1
0	105	90	0	0	29.6	0.197	46	0
0	57	60	0	0	21.7	0.735	67	0
0	127	80	37	210	36.3	0.804	23	0
3	129	92	49	155	36.4	0.968	32	1
8	100	74	40	215	39.4	0.661	43	1
3	128	72	25	190	32.4	0.549	27	1
10	90	85	32	0	34.9	0.825	56	1
4	84	90	23	56	39.5	0.159	25	0
1	88	78	29	76	32.0	0.365	29	0
8	186	90	35	225	34.5	0.423	37	1
5	187	76	27	207	43.6	1.034	53	1
4	131	68	21	166	33.1	0.160	28	0
1	164	82	43	67	32.8	0.341	50	0
4	189	110	31	0	28.5	0.680	37	0
1	116	70	28	0	27.4	0.204	21	0
3	84	68	30	106	31.9	0.591	25	0
6	114	88	0	0	27.8	0.247	66	0
1	88	62	24	44	29.9	0.422	23	0
1	84	64	23	115	36.9	0.471	28	0
7	124	70	33	215	25.5	0.161	37	0
1	97	70	40	0	38.1	0.218	30	0
8	110	76	0	0	27.8	0.237	58	0
11	103	68	40	0	46.2	0.126	42	0
11	85	74	0	0	30.1	0.300	35	0
6	125	76	0	0	33.8	0.121	54	1
0	198	66	32	274	41.3	0.502	28	1
1	87	68	34	77	37.6	0.401	24	0
6	99	60	19	54	26.9	0.497	32	0
0	91	80	0	0	32.4	0.601	27	0
2	95	54	14	88	26.1	0.748	22	0
1	99	72	30	18	38.6	0.412	21	0
6	92	62	32	126	32.0	0.085	46	0
4	154	72	29	126	31.3	0.338	37	0
0	121	66	30	165	34.3	0.203	33	1
3	78	70	0	0	32.5	0.270	39	0
2	130	96	0	0	22.6	0.268	21	0
3	111	58	31	44	29.5	0.430	22	0
2	98	60	17	120	34.7	0.198	22	0
1	143	86	30	330	30.1	0.892	23	0
1	119	44	47	63	35.5	0.280	25	0
6	108	44	20	130	24.0	0.813	35	0
2	118	80	0	0	42.9	0.693	21	1
10	133	68	0	0	27.0	0.245	36	0
2	197	70	99	0	34.7	0.575	62	1
0	151	90	46	0	42.1	0.371	21	1
6	109	60	27	0	25.0	0.206	27	0
12	121	78	17	0	26.5	0.259	62	0
8	100	76	0	0	38.7	0.190	42	0
8	124	76	24	600	28.7	0.687	52	1
1	93	56	11	0	22.5	0.417	22	0
8	143	66	0	0	34.9	0.129	41	1
6	103	66	0	0	24.3	0.249	29	0
3	176	86	27	156	33.3	1.154	52	1
0	73	0	0	0	21.1	0.342	25	0
11	111	84	40	0	46.8	0.925	45	1
2	112	78	50	140	39.4	0.175	24	0
3	132	80	0	0	34.4	0.402	44	1
2	82	52	22	115	28.5	1.699	25	0
6	123	72	45	230	33.6	0.733	34	0
0	188	82	14	185	32.0	0.682	22	1
0	67	76	0	0	45.3	0.194	46	0
1	89	24	19	25	27.8	0.559	21	0
1	173	74	0	0	36.8	0.088	38	1
1	109	38	18	120	23.1	0.407	26	0
1	108	88	19	0	27.1	0.400	24	0
6	96	0	0	0	23.7	0.190	28	0
1	124	74	36	0	27.8	0.100	30	0
7	150	78	29	126	35.2	0.692	54	1
4	183	0	0	0	28.4	0.212	36	1
1	124	60	32	0	35.8	0.514	21	0
1	181	78	42	293	40.0	1.258	22	1
1	92	62	25	41	19.5	0.482	25	0
0	152	82	39	272	41.5	0.270	27	0
1	111	62	13	182	24.0	0.138	23	0
3	106	54	21	158	30.9	0.292	24	0
3	174	58	22	194	32.9	0.593	36	1
7	168	88	42	321	38.2	0.787	40	1
6	105	80	28	0	32.5	0.878	26	0
11	138	74	26	144	36.1	0.557	50	1
3	106	72	0	0	25.8	0.207	27	0
6	117	96	0	0	28.7	0.157	30	0
2	68	62	13	15	20.1	0.257	23	0
9	112	82	24	0	28.2	1.282	50	1
0	119	0	0	0	32.4	0.141	24	1
2	112	86	42	160	38.4	0.246	28	0
2	92	76	20	0	24.2	1.698	28	0
6	183	94	0	0	40.8	1.461	45	0
0	94	70	27	115	43.5	0.347	21	0
2	108	64	0	0	30.8	0.158	21	0
4	90	88	47	54	37.7	0.362	29	0
0	125	68	0	0	24.7	0.206	21	0
0	132	78	0	0	32.4	0.393	21	0
5	128	80	0	0	34.6	0.144	45	0
4	94	65	22	0	24.7	0.148	21	0
7	114	64	0	0	27.4	0.732	34	1
0	102	78	40	90	34.5	0.238	24	0
2	111	60	0	0	26.2	0.343	23	0
1	128	82	17	183	27.5	0.115	22	0
10	92	62	0	0	25.9	0.167	31	0
13	104	72	0	0	31.2	0.465	38	1
5	104	74	0	0	28.8	0.153	48	0
2	94	76	18	66	31.6	0.649	23	0
7	97	76	32	91	40.9	0.871	32	1
1	100	74	12	46	19.5	0.149	28	0
0	102	86	17	105	29.3	0.695	27	0
4	128	70	0	0	34.3	0.303	24	0
6	147	80	0	0	29.5	0.178	50	1
4	90	0	0	0	28.0	0.610	31	0
3	103	72	30	152	27.6	0.730	27	0
2	157	74	35	440	39.4	0.134	30	0
1	167	74	17	144	23.4	0.447	33	1
0	179	50	36	159	37.8	0.455	22	1
11	136	84	35	130	28.3	0.260	42	1
0	107	60	25	0	26.4	0.133	23	0
1	91	54	25	100	25.2	0.234	23	0
1	117	60	23	106	33.8	0.466	27	0
5	123	74	40	77	34.1	0.269	28	0
2	120	54	0	0	26.8	0.455	27	0
1	106	70	28	135	34.2	0.142	22	0
2	155	52	27	540	38.7	0.240	25	1
2	101	58	35	90	21.8	0.155	22	0
1	120	80	48	200	38.9	1.162	41	0
11	127	106	0	0	39.0	0.190	51	0
3	80	82	31	70	34.2	1.292	27	1
10	162	84	0	0	27.7	0.182	54	0
1	199	76	43	0	42.9	1.394	22	1
8	167	106	46	231	37.6	0.165	43	1
9	145	80	46	130	37.9	0.637	40	1
6	115	60	39	0	33.7	0.245	40	1
1	112	80	45	132	34.8	0.217	24	0
4	145	82	18	0	32.5	0.235	70	1
10	111	70	27	0	27.5	0.141	40	1
6	98	58	33	190	34.0	0.430	43	0
9	154	78	30	100	30.9	0.164	45	0
6	165	68	26	168	33.6	0.631	49	0
1	99	58	10	0	25.4	0.551	21	0
10	68	106	23	49	35.5	0.285	47	0
3	123	100	35	240	57.3	0.880	22	0
8	91	82	0	0	35.6	0.587	68	0
6	195	70	0	0	30.9	0.328	31	1
9	156	86	0	0	24.8	0.230	53	1
0	93	60	0	0	35.3	0.263	25	0
3	121	52	0	0	36.0	0.127	25	1
2	101	58	17	265	24.2	0.614	23	0
2	56	56	28	45	24.2	0.332	22	0
0	162	76	36	0	49.6	0.364	26	1
0	95	64	39	105	44.6	0.366	22	0
4	125	80	0	0	32.3	0.536	27	1
5	136	82	0	0	0.0	0.640	69	0
2	129	74	26	205	33.2	0.591	25	0
3	130	64	0	0	23.1	0.314	22	0
1	107	50	19	0	28.3	0.181	29	0
1	140	74	26	180	24.1	0.828	23	0
1	144	82	46	180	46.1	0.335	46	1
8	107	80	0	0	24.6	0.856	34	0
13	158	114	0	0	42.3	0.257	44	1
2	121	70	32	95	39.1	0.886	23	0
7	129	68	49	125	38.5	0.439	43	1
2	90	60	0	0	23.5	0.191	25	0
7	142	90	24	480	30.4	0.128	43	1
3	169	74	19	125	29.9	0.268	31	1
0	99	0	0	0	25.0	0.253	22	0
4	127	88	11	155	34.5	0.598	28	0
4	118	70	0	0	44.5	0.904	26	0
2	122	76	27	200	35.9	0.483	26	0
6	125	78	31	0	27.6	0.565	49	1
1	168	88	29	0	35.0	0.905	52	1
2	129	0	0	0	38.5	0.304	41	0
4	110	76	20	100	28.4	0.118	27	0
6	80	80	36	0	39.8	0.177	28	0
10	115	0	0	0	0.0	0.261	30	1
2	127	46	21	335	34.4	0.176	22	0
9	164	78	0	0	32.8	0.148	45	1
2	93	64	32	160	38.0	0.674	23	1
3	158	64	13	387	31.2	0.295	24	0
5	126	78	27	22	29.6	0.439	40	0
10	129	62	36	0	41.2	0.441	38	1
0	134	58	20	291	26.4	0.352	21	0
3	102	74	0	0	29.5	0.121	32	0
7	187	50	33	392	33.9	0.826	34	1
3	173	78	39	185	33.8	0.970	31	1
10	94	72	18	0	23.1	0.595	56	0
1	108	60	46	178	35.5	0.415	24	0
5	97	76	27	0	35.6	0.378	52	1
4	83	86	19	0	29.3	0.317	34	0
1	114	66	36	200	38.1	0.289	21	0
1	149	68	29	127	29.3	0.349	42	1
5	117	86	30	105	39.1	0.251	42	0
1	111	94	0	0	32.8	0.265	45	0
4	112	78	40	0	39.4	0.236	38	0
1	116	78	29	180	36.1	0.496	25	0
0	141	84	26	0	32.4	0.433	22	0
2	175	88	0	0	22.9	0.326	22	0
2	92	52	0	0	30.1	0.141	22	0
3	130	78	23	79	28.4	0.323	34	1
8	120	86	0	0	28.4	0.259	22	1
2	174	88	37	120	44.5	0.646	24	1
2	106	56	27	165	29.0	0.426	22	0
2	105	75	0	0	23.3	0.560	53	0
4	95	60	32	0	35.4	0.284	28	0
0	126	86	27	120	27.4	0.515	21	0
8	65	72	23	0	32.0	0.600	42	0
2	99	60	17	160	36.6	0.453	21	0
1	102	74	0	0	39.5	0.293	42	1
11	120	80	37	150	42.3	0.785	48	1
3	102	44	20	94	30.8	0.400	26	0
1	109	58	18	116	28.5	0.219	22	0
9	140	94	0	0	32.7	0.734	45	1
13	153	88	37	140	40.6	1.174	39	0
12	100	84	33	105	30.0	0.488	46	0
1	147	94	41	0	49.3	0.358	27	1
1	81	74	41	57	46.3	1.096	32	0
3	187	70	22	200	36.4	0.408	36	1
6	162	62	0	0	24.3	0.178	50	1
4	136	70	0	0	31.2	1.182	22	1
1	121	78	39	74	39.0	0.261	28	0
3	108	62	24	0	26.0	0.223	25	0
0	181	88	44	510	43.3	0.222	26	1
8	154	78	32	0	32.4	0.443	45	1
1	128	88	39	110	36.5	1.057	37	1
7	137	90	41	0	32.0	0.391	39	0
0	123	72	0	0	36.3	0.258	52	1
1	106	76	0	0	37.5	0.197	26	0
6	190	92	0	0	35.5	0.278	66	1
2	88	58	26	16	28.4	0.766	22	0
9	170	74	31	0	44.0	0.403	43	1
9	89	62	0	0	22.5	0.142	33	0
10	101	76	48	180	32.9	0.171	63	0
2	122	70	27	0	36.8	0.340	27	0
5	121	72	23	112	26.2	0.245	30	0
1	126	60	0	0	30.1	0.349	47	1
1	93	70	31	0	30.4	0.315	23	0
